# Supplementary material for: A Novel Knowledge Fusion Ensemble for Diagnostic Differentiation of Pediatric Pneumonia and Acute Bronchitis
Source: Diagnostics (Basel). 2025 Sep 6;15(17):2258. doi: 10.3390/diagnostics15172258 (PMC12427965; doi:10.3390/diagnostics15172258)
Supplement: Supplementary file 1 [file diagnostics-15-02258-s001.zip]

Archive with 1 entries (1 files):
- diagnostics-3805416-supplementary.pdf
